# Supplementary material for: Epidemiological shift and geographical heterogeneity in the burden of leptospirosis in China
Source: Infect Dis Poverty. 2018 May 18;7:57. doi: 10.1186/s40249-018-0435-2 (PMC5985562; doi:10.1186/s40249-018-0435-2)
Supplement: Supplementary file 3 — The distribution of age-, sex-, and geographically-specific years of life lost (YLLs) estimates in China, 2005–2015. (XLSX 23 kb) [file 40249_2018_435_MOESM3_ESM.xlsx]

## Sheet: Sheet1
S11. The distribution of age-, sex-, and geographically-specific years of life lost (YLLs) estimates in China, 2005-2015
Years life lost (YLLs) during 2005-2010, China
Region	Province	Sex	YLL at age of										Total
			0-9	10-19	20-29	30-39	40-49	50-59	60-69	70-79	80-89	90+
A	Guangdong	Female	0	71.34	0	0	84.69	37.1	0	0	0	0	193.13
		Male	0	74.33	0	53.92	163.62	104.76	21.6	18.15	0	0	436.38
		Combined	0	145.67	0	53.92	248.31	141.86	21.6	18.15	0	0	629.51
	Guangxi	Female	0	143.68	123.68	53.34	41.85	0	0	0	0	0	362.55
		Male	0	0	484.64	96.31	84.7	139.06	0	34.66	0	0	839.37
		Combined	0	143.68	608.32	149.65	126.55	139.06	0	34.66	0	0	1201.92
Total YLLs (both sexes) in region			0	289.35	608.32	203.57	374.86	280.92	21.6	52.81	0	0	1831.43
Total YLLs (males) in region			0	74.33	484.64	150.23	248.32	243.82	21.6	52.81	0	0	1275.75
Total YLLs (females) in region			0	215.02	123.68	53.34	126.54	37.1	0	0	0	0	555.68
B	Jiangsu	Female	0	0	0	0	0	0	0	0	0	0	0
		Male	0	0	0	0	0	30.6	0	0	0	0	30.6
		Combined	0	0	0	0	0	30.6	0	0	0	0	30.6
	Zhejiang	Female	0	0	0	0	0	69.53	0	0	0	0	69.53
		Male	0	0	0	0	0	0	0	0	0	0	0
		Combined	0	0	0	0	0	69.53	0	0	0	0	69.53
	Anhui	Female	0	69.36	0	0	0	32.43	0	0	0	0	101.79
		Male	0	0	66.4	0	0	0	0	0	0	0	66.4
		Combined	0	69.36	66.4	0	0	32.43	0	0	0	0	168.19
	Fujian	Female	0	0	0	48.64	0	0	20.72	0	0	0	69.36
		Male	0	0	0	0	0	37.1	0	0	0	0	37.1
		Combined	0	0	0	48.64	0	37.1	20.72	0	0	0	106.46
	Jiangxi	Female	0	0	0	52.17	45.72	0	0	17.28	0	0	115.17
		Male	78.31	70.35	128.84	0	42.82	0	52.1	0	0	0	372.42
		Combined	78.31	70.35	128.84	52.17	88.54	0	52.1	17.28	0	0	487.59
	Henan	Female	0	0	0	0	0	0	0	0	0	0	0
		Male	0	0	0	0	0	0	0	0	0	0	0
		Combined	0	0	0	0	0	0	0	0	0	0	0
	Hubei	Female	0	0	0	0	0	0	0	0	0	0	0
		Male	0	67.39		153.76	84.69	61.2	20.72	0	0	0	387.76
		Combined	0	67.39	0	153.76	84.69	61.2	20.72	0	0	0	387.76
	Hunan	Female	0	217.01	65.41	0	42.82	31.51	0	0	0	0	356.75
		Male	0	428.1	62.44	98.26	80.87	134.43	79.06	0	0	0	883.16
		Combined	0	645.11	127.85	98.26	123.69	165.94	79.06	0	0	0	1239.91
	Chongqing	Female	0	0	61.45	0	0	0	0	0	0	0	61.45
		Male	0	0	0	53.34	0	33.36	0	0	0	0	86.7
		Combined	0	0	61.45	53.34	0	33.36	0	0	0	0	148.15
	Sichuan	Female	0	141.7	63.43	0	39.95	73.27	53.01	0	0	0	371.36
		Male	0	142.71	58.67	53.92	0	124.22	149.14	0	0	0	528.66
		Combined	0	284.41	122.1	53.92	39.95	197.49	202.15	0	0	0	900.02
	Guizhou	Female	79.31	292.34	252.92	48.64	0	0	0	0	0	0	673.21
		Male	159.61	720.39	179.58	160.6	0	0	0	0	0	0	1220.18
		Combined	238.92	1012.73	432.5	209.24	0	0	0	0	0	0	1893.39
	Yunnan	Female	0	0	0	53.92	0	0	0	0	0	0	53.92
		Male	0	0	62.44	0	0	0	0	0	0	0	62.44
		Combined	0	0	62.44	53.92	0	0	0	0	0	0	116.36
Total YLLs (both sexes) in region			317.23	2149.35	1001.58	723.25	336.87	627.65	374.75	17.28	0	0	5547.96
Total YLLs (males) in region			237.92	1428.94	558.37	519.88	208.38	420.91	301.02	0	0	0	3675.42
Total YLLs (females) in region			79.31	720.41	443.21	203.37	128.49	206.74	73.73	17.28	0	0	1872.54
Total YLLs in 2005-2010 (both sexes)			317.23	2438.7	1609.9	926.82	711.73	908.57	396.35	70.09	0	0	7379.39
Total YLLs in 2005-2010 (males)			237.92	1503.27	1043.01	670.11	456.7	664.73	322.62	52.81	0	0	4951.17
Total YLLs in 2005-2010 (females)			79.31	935.43	566.89	256.71	255.03	243.84	73.73	17.28	0	0	2428.22
Years life lost (YLLs) during 2011-2015, China
Region	Province	Sex	YLL at age of										Total
			0-9	10-19	20-29	30-39	40-49	50-59	60-69	70-79	80-89	90+
A	Guangdong	Female	0	0	0	0	0	0	0	0	0	0	0
		Male	0	0	61.45	0	0	0	22.46	0	0	0	83.91
		Combined	0	0	61.45	0	0	0	22.46	0	0	0	83.91
	Guangxi	Female	0	68.38	0	0	0	0	0	0	0	0	68.38
		Male	0	0	0	52.17	0	0	0	0	0	0	52.17
		Combined	0	68.38	0	52.17	0	0	0	0	0	0	120.55
Total YLLs (both sexes) in region			0	68.38	61.45	52.17	0	0	22.46	0	0	0	204.46
Total YLLs (males) in region			0	0	61.45	52.17	0	0	22.46	0	0	0	136.08
Total YLLs (females) in region			0	68.38	0	0	0	0	0	0	0	0	68.38
B	Jiangsu	Female	0	0	0	0	0	0	0	0	0	0	0
		Male	0	0	0	0	0	0	0	0	0	0	0
		Combined	0	0	0	0	0	0	0	0	0	0	0
	Zhejiang	Female	0	0	0	0	0	0	0	0	0	0	0
		Male	0	0	0	0	0	30.6	0	0	0	0	30.6
		Combined	0	0	0	0	0	30.6	0	0	0	0	30.6
	Anhui	Female	0	0	0	0	0	0	0	0	0	0	0
		Male	0	0	0	0	0	0	0	0	0	0	0
		Combined	0	0	0	0	0	0	0	0	0	0	0
	Fujian	Female	0	0	0	0	0	0	0	0	0	0	0
		Male	0	0	0	0	0	0	26.05	0	0	0	26.05
		Combined	0	0	0	0	0	0	26.05	0	0	0	26.05
	Jiangxi	Female	0	0	0	0	0	0	0	0	0	0	0
		Male	0	0	0	0	0	0	0	0	0	0	0
		Combined	0	0	0	0	0	0	0	0	0	0	0
	Henan	Female	0	0	0	0	0	0	0	0	0	0	0
		Male	0	0	0	0	0	0	0	0	0	0	0
		Combined	0	0	0	0	0	0	0	0	0	0	0
	Hubei	Female	0	0	0	0	0	0	0	0	0	0	0
		Male	0	0	0	0	44.69	0	0	0	0	0	44.69
		Combined	0	0	0	0	44.69	0	0	0	0	0	44.69
	Hunan	Female	0	0	58.67	0	0	33.36	0	0	0	0	92.03
		Male	0	0	0	0	39.95	0	0	0	0	0	39.95
		Combined	0	0	58.67	0	39.95	33.36	0	0	0	0	131.98
	Chongqing	Female	0	0	0	0	0	0	0	0	0	0	0
		Male	0	0	0	0	0	0	0	0	0	0	0
		Combined	0	0	0	0	0	0	0	0	0	0	0
	Sichuan	Female	0	0	0	0	0	0	0	0	0	0	0
		Male	0	72.34	0	102.18	39	0	0	0	0	0	213.52
		Combined	0	72.34	0	102.18	39	0	0	0	0	0	213.52
	Guizhou	Female	0	73.33	0	0	0	0	0	0	0	0	73.33
		Male	0	221	118.34	0	39.95	0	26.05	0	0	0	405.34
		Combined	0	294.33	118.34	0	39.95	0	26.05	0	0	0	478.67
	Yunnan	Female	0	0	0	0	0	0	0	0	0	0	0
		Male	0	0	0	0	0	0	0	0	0	0	0
		Combined	0	0	0	0	0	0	0	0	0	0	0
Total YLLs (both sexes) in region			0	366.67	177.01	102.18	163.59	63.96	52.1	0	0	0	925.51
Total YLLs (males) in region			0	293.34	118.34	102.18	163.59	30.6	52.1	0	0	0	760.15
Total YLLs (females) in region			0	73.33	58.67	0	0	33.36	0	0	0	0	165.36
Total YLLs in 2011-2015 (both sexes)			0	435.05	238.46	154.35	163.59	63.96	74.56	0	0	0	1129.97
Total YLLs in 2011-2015 (males)			0	293.34	179.79	154.35	163.59	30.6	74.56	0	0	0	896.23
Total YLLs in 2011-2015 (females)			0	141.71	58.67	0	0	33.36	0	0	0	0	233.74
